# Supplementary material for: Allosteric activation of the nitric oxide receptor soluble guanylate cyclase mapped by cryo-electron microscopy
Source: eLife. 2019 Sep 30;8:e50634. doi: 10.7554/eLife.50634 (PMC6839917; doi:10.7554/eLife.50634)
Supplement: Figure 1—source data 1. [file elife-50634-fig1-data1.xlsx]

## Sheet: Sheet1
Wavelength (nm)	Ms sGC - U	Ms sGC - NO	Ms sGC - CO
800	3.22024e-05	0.00905727	-0.0148173
799.5	0.000272699	0.0105371	-0.0164282
799	-0.00133087	0.00147182	-0.020312
798.5	-0.00064692	0.00916934	-0.0127364
798	-0.00401055	0.000595638	-0.0143334
797.5	0.00100474	0.00890246	-0.0163714
797	-0.000464742	0.0071981	-0.0130884
796.5	-0.000970122	0.00988093	-0.0133471
796	-0.00191532	0.00476374	-0.0147748
795.5	0.0003739	0.00513348	-0.0161238
795	-0.000895021	0.00220791	-0.0179076
794.5	-0.00196544	0.00341445	-0.01634
794	0.000563168	0.00772281	-0.0089453
793.5	-0.00304311	0.00165602	-0.0187064
793	0.00270656	0.00785725	-0.0162452
792.5	-0.000968194	0.00159722	-0.0121563
792	-0.00360646	-0.00140268	-0.0178546
791.5	-0.00326045	0.000903113	-0.0127639
791	0.000264497	0.00455232	-0.0141362
790.5	-0.00278238	0.000741309	-0.010793
790	0.000796008	0.00899029	-0.0164363
789.5	0.000456288	0.00534805	-0.0155364
789	-6.33132e-05	0.0069962	-0.0174199
788.5	0.00194154	0.0056707	-0.0174707
788	-0.000433996	0.00471427	-0.0122864
787.5	-0.000641134	0.00602802	-0.0123167
787	0.000348569	0.0075941	-0.0204448
786.5	0.000729169	0.00697119	-0.0115233
786	-0.000166181	0.00785178	-0.0121713
785.5	-0.0019423	0.00244472	-0.011004
785	0.000107942	0.00209992	-0.0154928
784.5	-0.00192423	0.00068304	-0.0134919
784	0.000559187	0.00646168	-0.0137914
783.5	-0.00185061	0.00121113	-0.0115549
783	0.000734959	0.00521134	-0.0131729
782.5	0.000197798	0.00267659	-0.00795508
782	0.00141793	0.00361566	-0.0112439
781.5	0.00105627	0.00684173	-0.0161545
781	0.000279574	0.000994683	-0.0129937
780.5	-0.000584227	0.00575794	-0.00970733
780	-0.000541063	0.00142342	-0.0105774
779.5	0.00021022	0.00401159	-0.0101017
779	0.00106338	0.00598739	-0.00985042
778.5	0.00165292	0.00442058	-0.0107449
778	0.000397663	0.00414749	-0.012486
777.5	0.0020031	0.00740287	-0.0157578
777	-0.000248181	-0.000294928	-0.00921975
776.5	0.00187007	0.0096578	-0.0113615
776	-0.000177155	0.00401888	-0.0137376
775.5	-2.68922e-05	0.00163209	-0.0115172
775	0.00134552	0.00232657	-0.0128489
774.5	0.00334031	0.00625305	-0.0151227
774	0.000165835	0.000776166	-0.00892611
773.5	0.00173959	0.0056082	-0.0110109
773	0.00159945	0.00643016	-0.0105496
772.5	0.000522876	0.00221129	-0.0100307
772	-0.000203322	0.00250197	-0.0111688
771.5	0.0012252	0.000427603	-0.00579522
771	0.00218021	0.00438856	-0.00889582
770.5	-0.000821969	0.00384811	-0.0102164
770	0.00203485	0.00151917	-0.0114817
769.5	0.00161538	0.00479186	-0.00583595
769	0.00141358	0.00552929	-0.00637302
768.5	7.16388e-05	0.000675756	-0.0104103
768	6.45228e-05	0.00399962	-0.00683967
767.5	0.00180561	0.00474603	-0.00487595
767	0.00109174	0.00379891	-0.00825203
766.5	0.00363642	0.00653409	-0.00559505
766	0.00179354	0.00266618	-0.0105519
765.5	0.000242182	0.00495277	-0.00879523
765	0.00115751	0.00182359	-0.0102011
764.5	0.00112263	0.000744951	-0.00842154
764	0.000156307	0.00319321	-0.00834523
763.5	-0.00103811	0.000548296	-0.00841669
763	0.000953822	0.00180381	-0.00794027
762.5	0.000968663	0.0060314	-0.00878621
762	0.00232377	0.00378459	-0.00583364
761.5	-0.000479332	0.00178195	-0.00804158
761	-0.000419045	0.0020674	-0.00831979
760.5	-0.000249266	0.00095306	-0.00423936
760	-0.000548297	0.00344438	-0.00953579
759.5	-0.00149755	0.00175125	-0.00147488
759	0.000318052	0.00418237	-0.00469863
758.5	-0.000334277	0.00184544	-0.00612127
758	-0.000591943	0.00182879	-0.00322685
757.5	-0.000411809	0.00316301	-0.00625339
757	-0.00125771	0.00325671	-0.00607337
756.5	-0.000413739	0.00240178	-0.00458961
756	-0.000912018	0.00503557	-0.00663053
755.5	0.000645322	0.00682089	-0.00743026
755	-0.00145959	0.00186834	-0.00636977
754.5	0.00110164	0.00727729	-0.00648755
754	-0.000391673	0.0048382	-0.00536871
753.5	-0.00240491	-0.00127892	-0.00884448
753	-0.00219687	0.000154494	-0.0082037
752.5	-0.000862111	0.00348889	-0.00573992
752	-0.000862353	0.00445833	-0.00955151
751.5	-0.000818353	0.00195941	-0.00271204
751	-8.38142e-05	0.00616085	-0.00619184
750.5	-0.000434961	0.00213479	-0.00394093
750	-0.00152273	0.00465647	-0.00659675
749.5	0.000446517	0.00511213	-0.00481021
749	-0.00141849	0.000975953	-0.00720912
748.5	-0.00179157	0.000304832	-0.00544925
748	0.000251591	0.00376143	-0.00381267
747.5	-0.000296777	0.00117419	-0.00140723
747	-0.000397581	0.00644189	-0.000459094
746.5	-0.000248905	0.00404361	-0.00590375
746	-0.000190058	0.00353106	-0.00271204
745.5	-0.000270127	0.00479967	-0.0047403
745	-1.94158e-05	0.00444636	-0.00338779
744.5	-0.00156503	0.00134849	-0.0041199
744	-0.00137462	0.00300711	-0.00701989
743.5	-0.000374792	0.00489184	-0.00595697
743	-0.0018717	-0.000810354	-0.000854179
742.5	-0.00127567	0.000840159	-0.00480812
742	-0.000500914	0.00381297	-0.00253788
741.5	-9.74415e-05	4.78561e-05	-0.00296054
741	-0.00119709	0.00482128	-0.00366541
740.5	-0.000501517	0.00479186	-0.00441136
740	-0.000397461	0.00243847	-0.00137804
739.5	-0.00188471	0.00286449	-0.00369459
739	-0.00043918	0.00381401	-0.00383142
738.5	-0.000292194	0.002051	0.000515011
738	-2.93049e-05	0.00641896	4.68177e-05
737.5	-0.000273143	0.00319008	-0.00218165
737	-0.00133039	0.00310549	-0.00249804
736.5	-0.00146634	0.00272708	-0.00308235
736	-4.25698e-05	0.00332829	0.00051385
735.5	-0.000639203	0.00171274	-0.00255478
735	-0.000674288	0.00415217	-0.00133888
734.5	-0.000472941	0.00454087	-0.00218975
734	0.000369677	0.00436096	-0.00549553
733.5	-0.000862714	0.00273462	-0.00183488
733	-0.00045389	0.00563685	-0.00131131
732.5	-0.00069418	0.00304095	-0.000625009
732	-0.000140254	0.000729863	0.000394246
731.5	0.000314072	0.00387466	-7.88113e-06
731	-0.00088128	0.00278121	-0.0015094
730.5	-0.00128242	0.00321689	0.00144716
730	-0.00011698	0.00384967	-0.000408342
729.5	-0.00100906	0.00218397	-0.000400926
729	-0.000725285	0.00216133	0.00036087
728.5	-0.000613163	0.00211189	0.000777175
728	-0.000627028	0.00322574	0.000144391
727.5	0.00104432	0.00544101	-0.000523048
727	-2.41191e-05	0.00357635	0.00109454
726.5	-0.000575305	0.00449895	0.000931563
726	-0.00165866	0.00284575	-0.000539967
725.5	-0.00219362	0.00183035	0.00199088
725	-0.000556738	0.00259903	0.000513385
724.5	-0.000823777	0.00377965	0.000760947
724	-0.000274228	0.00448125	-0.00226457
723.5	-0.000955295	0.00316249	-0.00120706
723	-0.00102617	0.00135474	-0.00271158
722.5	0.000167403	-0.000457728	0.000107076
722	-0.00138474	0.000109758	-0.000664172
721.5	0.000505021	0.00411104	-0.000972347
721	-0.000477162	0.00456482	-0.00202784
720.5	-0.00125976	0.000419799	-0.00173921
720	-0.000209954	0.00249728	-0.00337875
719.5	-0.000900085	0.000697607	-0.000915582
719	-0.000256139	0.00322002	0.00193662
718.5	-0.00103401	0.00203825	-0.000348322
718	-9.1653e-05	0.00471661	0.00142444
717.5	-0.00129785	0.00101966	0.00177223
717	0.000157754	0.00561679	-0.000607629
716.5	-0.000743006	0.00360837	0.0016876
716	-0.00142355	0.00306541	-0.000476008
715.5	0.000123862	0.00379891	-0.000593958
715	-0.000179928	0.00367318	-0.000761725
714.5	-0.000839328	0.00437658	-0.000375204
714	-0.0012453	0.00172211	0.000815424
713.5	0.000632654	0.00440236	0.000658028
713	0.000251833	0.00469839	0.00213512
712.5	0.00108486	0.00330357	0.000270708
712	0.000727358	0.00448281	0.00146803
711.5	-0.000910813	0.00188031	0.00100922
711	-0.000558907	0.00453514	0.00158534
710.5	-0.000366713	0.00396239	0.00175437
710	-0.00136944	0.00140105	0.00170429
709.5	-0.000583744	0.00346546	0.00101525
709	4.53472e-05	0.00317264	0.000702071
708.5	-0.00052985	0.00393896	0.00165258
708	0.00062252	0.0036737	-0.0030974
707.5	5.63215e-05	0.00288687	-0.00186778
707	0.00105301	0.00300581	-0.00137248
706.5	-0.00117238	0.00311408	0.000749358
706	0.0012538	0.00143071	-0.000192588
705.5	0.000496338	-0.0014136	-0.00104835
705	-0.000534071	-9.77914e-05	-0.000374278
704.5	-0.00138872	0.000584193	-0.000697075
704	-0.000829683	0.000603442	-0.001467
703.5	-0.00113972	0.00136723	0.00309318
703	-0.00175952	-0.00139332	0.000338156
702.5	-0.00216796	-0.000600238	0.00193871
702	-0.00100749	-0.00270874	0.0026903
701.5	-0.00134485	0.00263495	-0.000140675
701	-0.00158865	-0.00363813	0.00104863
700.5	-0.000823415	-0.00226216	0.000640409
700	0	0	0
699.5	-0.00128182	-0.00121911	0.0019241
699	-0.000271575	-0.00224917	0.00362136
698.5	-0.000392035	0.000796457	0.00335552
698	-0.000148213	0.00101758	0.00328245
697.5	-0.00104148	-3.74523e-05	0.00353994
697	0.00109222	-0.000252276	0.00292177
696.5	0.000439158	-0.00197153	0.00271234
696	0.00145329	0.00229951	0.00530823
695.5	-0.000307991	0.000640379	0.00715396
695	0.000403936	-0.0008582	0.00287863
694.5	0.0016907	-0.00137824	0.00347127
694	0.00132476	-0.00204068	0.00562178
693.5	0.00225772	0.00331892	0.00202311
693	0.00173126	0.00395536	0.00259893
692.5	0.00360706	0.00383822	0.00503391
692	0.00302999	0.00563216	0.00527132
691.5	0.00179922	0.00183347	0.00503484
691	0.00293638	0.00256494	0.00707803
690.5	0.00204632	0.00454555	0.00783737
690	0.00300789	0.00531966	0.0110403
689.5	0.00312577	0.00479733	0.0104597
689	0.0029423	0.00439819	0.00814346
688.5	0.00297721	0.0047476	0.00999962
688	0.0030045	0.00298863	0.00879545
687.5	0.00277563	0.00490746	0.00835342
687	0.00339407	0.00400873	0.00955629
686.5	0.0036694	0.00284211	0.0110066
686	0.0037199	0.00267945	0.0104548
685.5	0.00392181	0.00591316	0.0123919
685	0.00477112	0.00505458	0.0100593
684.5	0.00410574	0.00480956	0.0126297
684	0.00363811	0.00414827	0.0129253
683.5	0.00417922	0.00561393	0.0107983
683	0.00434552	0.00534805	0.0113427
682.5	0.00437332	0.00163365	0.0127069
682	0.00406223	0.00574701	0.0126783
681.5	0.00464081	0.00496996	0.0131592
681	0.00539247	0.00563216	0.0117058
680.5	0.00460938	0.0055306	0.014456
680	0.00503335	0.00468667	0.0127725
679.5	0.00492587	0.00493064	0.0139307
679	0.00439314	0.00348993	0.0134693
678.5	0.00539585	0.00559752	0.0129448
678	0.00405269	0.002121	0.01123
677.5	0.00496528	0.00353887	0.0130965
677	0.00515184	0.00165967	0.0121085
676.5	0.00457312	0.00108157	0.0150825
676	0.00596538	0.0039361	0.0154857
675.5	0.0052181	0.00379084	0.0166082
675	0.00569904	0.00366642	0.0153554
674.5	0.00583511	0.00364038	0.0173806
674	0.00658081	0.00453436	0.0177415
673.5	0.00641735	0.00641975	0.0177566
673	0.00694505	0.00514233	0.0173117
672.5	0.00648728	0.00424485	0.0170845
672	0.00579798	0.00467912	0.0177257
671.5	0.00633641	0.00512306	0.0174328
671	0.00558729	0.0014458	0.0157801
670.5	0.00661916	0.00507645	0.017596
670	0.00722075	0.00596629	0.0190915
669.5	0.00689047	0.00479628	0.0193889
669	0.00700616	0.00519832	0.0195187
668.5	0.0061651	0.00204736	0.0182624
668	0.00629987	0.00457367	0.0188998
667.5	0.00818577	0.00545143	0.0163533
667	0.00700023	0.00388273	0.0164285
666.5	0.00667676	0.00393792	0.0198495
666	0.00820333	0.00543034	0.0165135
665.5	0.00800922	0.005159	0.0209732
665	0.00708277	0.00529935	0.0209623
664.5	0.00762748	0.0069131	0.0208784
664	0.00765266	0.00577696	0.0214626
663.5	0.00725113	0.00507411	0.0179343
663	0.0076184	0.00472598	0.0214148
662.5	0.00812753	0.0059116	0.0183693
662	0.00841575	0.00585691	0.0198996
661.5	0.00861692	0.00583451	0.0196691
661	0.00747265	0.00433649	0.0214405
660.5	0.00804967	0.00757065	0.0177713
660	0.00792761	0.00606969	0.0201731
659.5	0.00841127	0.005828	0.019326
659	0.00684497	0.00527826	0.0178139
658.5	0.00884537	0.00732289	0.0196801
658	0.00791526	0.00601838	0.0180849
657.5	0.0086191	0.00786403	0.0189436
657	0.00880939	0.00659348	0.0181564
656.5	0.00821484	0.00723092	0.0189119
656	0.00870183	0.00760296	0.0175769
655.5	0.00821593	0.00732653	0.0185283
655	0.00833315	0.00735363	0.0168876
654.5	0.00892811	0.00694202	0.016621
654	0.00810573	0.00765116	0.0192746
653.5	0.00837178	0.00876538	0.0148596
653	0.00808914	0.00719341	0.0176786
652.5	0.00940776	0.0097618	0.0187195
652	0.0087521	0.00952799	0.0171217
651.5	0.00874919	0.00948915	0.0178423
651	0.00815344	0.00732002	0.0173729
650.5	0.00860396	0.00773453	0.0172293
650	0.00845632	0.00862439	0.0162728
649.5	0.0080292	0.00893191	0.0165146
649	0.00865447	0.00888109	0.0161627
648.5	0.00956529	0.00943363	0.0156042
648	0.00796721	0.00906144	0.0155598
647.5	0.0089951	0.00984834	0.0154585
647	0.00889031	0.00990022	0.0135239
646.5	0.00840291	0.00871925	0.0144625
646	0.0083185	0.0107316	0.0128165
645.5	0.00922577	0.0103424	0.0120559
645	0.0091406	0.0116622	0.0125384
644.5	0.00884949	0.0111013	0.0119271
644	0.00891805	0.0108523	0.0112102
643.5	0.00865289	0.0107006	0.0121196
643	0.00938655	0.012683	0.0122026
642.5	0.0084809	0.0104792	0.00844471
642	0.00879692	0.0116119	0.00990691
641.5	0.00858834	0.0115248	0.0111114
641	0.00902345	0.0111584	0.0079637
640.5	0.00854049	0.0115811	0.00850324
640	0.00862067	0.00971436	0.0102285
639.5	0.00820563	0.0118333	0.00701836
639	0.00838826	0.0105011	0.0071391
638.5	0.0083432	0.0108166	0.00818295
638	0.00952857	0.0122605	0.00683772
637.5	0.00798912	0.0112408	0.00568143
637	0.00860711	0.0123338	0.00642192
636.5	0.00882272	0.0118203	0.00691039
636	0.00864744	0.0112077	0.00588824
635.5	0.00891987	0.0113138	0.00729536
635	0.0091114	0.010971	0.00682611
634.5	0.00882575	0.0115394	0.00641078
634	0.00907336	0.0123171	0.00680893
633.5	0.0098279	0.0129603	0.00557722
633	0.00926709	0.0121551	0.00593536
632.5	0.00948955	0.0121736	0.00769942
632	0.0103369	0.0135311	0.00572252
631.5	0.00983335	0.0128322	0.00779161
631	0.0104331	0.0139032	0.00792724
630.5	0.010343	0.0162092	0.00707478
630	0.0106255	0.0151349	0.00624363
629.5	0.0104738	0.0140991	0.00758679
629	0.0103215	0.0131088	0.00763416
628.5	0.0114965	0.0139387	0.00756728
628	0.0100032	0.0135173	0.00715906
627.5	0.0108226	0.0133876	0.00889488
627	0.011564	0.0154543	0.00900522
626.5	0.0113773	0.0147544	0.00958951
626	0.0127113	0.0143368	0.010123
625.5	0.0126053	0.015996	0.00887142
625	0.0122693	0.0143567	0.0101277
624.5	0.0120918	0.0150433	0.0117665
624	0.0127334	0.0155243	0.00983975
623.5	0.0122519	0.0149856	0.0131281
623	0.0135268	0.0163419	0.0122038
622.5	0.0132028	0.0144978	0.0119057
622	0.0137308	0.015736	0.0138507
621.5	0.0140428	0.0167121	0.0132897
621	0.0144746	0.0160834	0.0156829
620.5	0.0150727	0.0172079	0.0140663
620	0.0156111	0.0178484	0.0147691
619.5	0.0166383	0.0193117	0.0166478
619	0.0152199	0.0161335	0.0170156
618.5	0.0163937	0.0191999	0.0166466
618	0.0175694	0.0204634	0.017569
617.5	0.0177904	0.0199	0.0179157
617	0.0181836	0.023169	0.0204445
616.5	0.0185218	0.0214313	0.0199221
616	0.0187796	0.0197843	0.020393
615.5	0.0198174	0.0229	0.0210065
615	0.0197409	0.0214692	0.0206982
614.5	0.0206178	0.0220921	0.0222278
614	0.0211364	0.0234878	0.023079
613.5	0.022018	0.0253431	0.0231056
613	0.0222346	0.0239082	0.0235645
612.5	0.0232421	0.0249097	0.0241421
612	0.0247434	0.0266835	0.0238436
611.5	0.0248146	0.0259237	0.0252729
611	0.0253293	0.0258206	0.0257286
610.5	0.0270909	0.0297664	0.0260291
610	0.0283101	0.0294245	0.0276596
609.5	0.0276353	0.0287887	0.0302731
609	0.0304598	0.0312331	0.0294112
608.5	0.0317367	0.0315601	0.0281395
608	0.03275	0.0347237	0.0280247
607.5	0.0339931	0.034863	0.0305093
607	0.0357232	0.0362792	0.0332206
606.5	0.0372912	0.0365855	0.0336725
606	0.0384911	0.0378968	0.036171
605.5	0.0402912	0.0379036	0.0360311
605	0.0419452	0.0423321	0.0377829
604.5	0.0430069	0.0414259	0.040282
604	0.0450018	0.04386	0.0413342
603.5	0.0464535	0.0446529	0.0414719
603	0.0488988	0.0469874	0.0432095
602.5	0.0506063	0.0475027	0.0441101
602	0.0526273	0.0500823	0.0462315
601.5	0.0541485	0.0507924	0.0483838
601	0.0564653	0.0544541	0.0497054
600.5	0.058177	0.0546906	0.0508809
600	0.0609465	0.0574241	0.0524399
599.5	0.0624749	0.0584555	0.0521772
599	0.0638922	0.0604344	0.0549561
598.5	0.0660635	0.0623267	0.0566198
598	0.0679004	0.0665458	0.05713
597.5	0.0698006	0.0670824	0.0592065
597	0.0711026	0.0678127	0.0617156
596.5	0.073398	0.0716434	0.0645542
596	0.0752976	0.073107	0.0663928
595.5	0.0768957	0.0747818	0.0683418
595	0.0790356	0.0787271	0.0687617
594.5	0.0806157	0.0797431	0.0715345
594	0.0817607	0.082045	0.0743089
593.5	0.0829686	0.0835837	0.0769755
593	0.0853366	0.087775	0.0771216
592.5	0.0862513	0.0899094	0.0802151
592	0.0889922	0.0933702	0.0823468
591.5	0.0906976	0.0971526	0.0842615
591	0.0916417	0.0973805	0.088844
590.5	0.0934734	0.0991114	0.0918573
590	0.0952532	0.102986	0.0921735
589.5	0.0965309	0.104187	0.0947926
589	0.0979738	0.107562	0.0968214
588.5	0.0998213	0.109515	0.0997291
588	0.101113	0.111685	0.102576
587.5	0.101582	0.111524	0.10417
587	0.104799	0.115388	0.10709
586.5	0.105112	0.115432	0.109101
586	0.106897	0.118013	0.111587
585.5	0.108107	0.120392	0.115936
585	0.110065	0.120027	0.117326
584.5	0.11082	0.122446	0.117236
584	0.112687	0.124238	0.119093
583.5	0.112418	0.1251	0.121643
583	0.112579	0.125994	0.122552
582.5	0.113753	0.123377	0.126355
582	0.115511	0.124374	0.128234
581.5	0.116222	0.126118	0.130935
581	0.116962	0.126306	0.131683
580.5	0.117801	0.125433	0.134237
580	0.118558	0.126062	0.133996
579.5	0.1196	0.127578	0.136649
579	0.120742	0.128534	0.138161
578.5	0.120766	0.128192	0.136656
578	0.122244	0.12991	0.141276
577.5	0.122846	0.129405	0.140293
577	0.122003	0.127844	0.143232
576.5	0.122856	0.129417	0.145708
576	0.122733	0.129861	0.145472
575.5	0.124207	0.130071	0.147406
575	0.124387	0.130768	0.147424
574.5	0.126279	0.134136	0.147231
574	0.125967	0.134047	0.147864
573.5	0.126034	0.132691	0.149323
573	0.126669	0.132616	0.149559
572.5	0.126895	0.133773	0.149288
572	0.127693	0.134245	0.150265
571.5	0.127069	0.133014	0.148272
571	0.127189	0.13275	0.148581
570.5	0.12681	0.131324	0.149828
570	0.127265	0.131602	0.147972
569.5	0.127869	0.132499	0.147147
569	0.127132	0.132299	0.146424
568.5	0.127952	0.130391	0.146993
568	0.127594	0.128702	0.146533
567.5	0.126275	0.129052	0.145074
567	0.125764	0.128548	0.14428
566.5	0.125674	0.128608	0.143965
566	0.125626	0.127648	0.143714
565.5	0.125699	0.123448	0.139693
565	0.126005	0.126118	0.139821
564.5	0.125122	0.126602	0.13847
564	0.125585	0.126546	0.138581
563.5	0.127381	0.126495	0.137703
563	0.127697	0.123955	0.137994
562.5	0.126732	0.123309	0.139436
562	0.127946	0.12646	0.140125
561.5	0.127297	0.12299	0.138937
561	0.127313	0.123648	0.13911
560.5	0.125761	0.121809	0.138532
560	0.126594	0.120791	0.138955
559.5	0.126292	0.121024	0.137558
559	0.126053	0.121047	0.136458
558.5	0.125976	0.121672	0.136975
558	0.124543	0.117136	0.136788
557.5	0.125129	0.119821	0.137739
557	0.125465	0.119543	0.135463
556.5	0.124555	0.118328	0.135572
556	0.124309	0.11942	0.135833
555.5	0.122986	0.117169	0.134428
555	0.122891	0.118882	0.133975
554.5	0.122009	0.11689	0.134295
554	0.122619	0.118124	0.133047
553.5	0.121322	0.117878	0.134283
553	0.120958	0.118869	0.13221
552.5	0.119967	0.118707	0.132008
552	0.118718	0.117782	0.132057
551.5	0.117898	0.116197	0.131889
551	0.117529	0.117166	0.131155
550.5	0.116548	0.118497	0.131144
550	0.115912	0.116774	0.132515
549.5	0.114924	0.116883	0.130713
549	0.113951	0.117554	0.130202
548.5	0.112059	0.116713	0.130632
548	0.111138	0.118822	0.127115
547.5	0.109954	0.118002	0.127831
547	0.108635	0.118624	0.129061
546.5	0.10783	0.119083	0.128003
546	0.106014	0.114988	0.126402
545.5	0.105008	0.11816	0.127146
545	0.103765	0.119382	0.125472
544.5	0.102164	0.117347	0.12622
544	0.100062	0.118175	0.124766
543.5	0.0985964	0.11744	0.12492
543	0.0975667	0.118044	0.122165
542.5	0.0956082	0.118051	0.121484
542	0.0954287	0.119661	0.124985
541.5	0.0937042	0.119073	0.123863
541	0.0924276	0.118895	0.122634
540.5	0.0906394	0.117792	0.119565
540	0.0899117	0.117756	0.118036
539.5	0.0885765	0.116499	0.117755
539	0.0876687	0.117973	0.117723
538.5	0.087971	0.118114	0.117128
538	0.0851383	0.116974	0.113075
537.5	0.0853909	0.116714	0.115185
537	0.0834955	0.117633	0.111808
536.5	0.0827429	0.115932	0.112383
536	0.0808118	0.115825	0.110953
535.5	0.0805244	0.117248	0.109515
535	0.0796279	0.116543	0.108049
534.5	0.0786581	0.115929	0.107543
534	0.0780476	0.116876	0.108623
533.5	0.0759257	0.114828	0.106253
533	0.0757987	0.11602	0.104682
532.5	0.0749549	0.115306	0.104443
532	0.0731668	0.11473	0.103184
531.5	0.0722471	0.115567	0.103204
531	0.0724462	0.114006	0.0997334
530.5	0.0707867	0.115078	0.0991778
530	0.0714207	0.115187	0.098476
529.5	0.0695404	0.113425	0.0980666
529	0.0683005	0.113787	0.0969198
528.5	0.0667717	0.112503	0.0954143
528	0.0676052	0.112985	0.095186
527.5	0.0657809	0.111142	0.0929862
527	0.0655072	0.112312	0.0927979
526.5	0.0651927	0.110675	0.0923169
526	0.0638924	0.109769	0.0891396
525.5	0.064215	0.110084	0.0896186
525	0.0633173	0.109499	0.0878342
524.5	0.0621211	0.107871	0.0874489
524	0.0619997	0.108868	0.0864281
523.5	0.0613185	0.109027	0.0859789
523	0.0601566	0.106154	0.0847557
522.5	0.0597622	0.107798	0.0861856
522	0.0593986	0.10606	0.0872441
521.5	0.0590896	0.104162	0.0858585
521	0.0583975	0.105292	0.0835629
520.5	0.0574449	0.106138	0.0814627
520	0.0584542	0.104807	0.0786483
519.5	0.056683	0.104755	0.0814052
519	0.05659	0.103492	0.0788345
518.5	0.0569495	0.104087	0.0786097
518	0.0564309	0.101852	0.0779356
517.5	0.0569584	0.103585	0.0788773
517	0.0567343	0.103125	0.0763839
516.5	0.0561542	0.100967	0.0760411
516	0.0559007	0.101176	0.0777074
515.5	0.0553941	0.100686	0.0748014
515	0.0556744	0.101594	0.0731815
514.5	0.0543671	0.100956	0.076343
514	0.0536008	0.0992958	0.0724474
513.5	0.0536917	0.0998328	0.0733681
513	0.0525596	0.099349	0.0728685
512.5	0.0525831	0.0997652	0.072361
512	0.0525835	0.0998817	0.070999
511.5	0.0510995	0.0998266	0.0738203
511	0.0511377	0.0988305	0.0723851
510.5	0.0507572	0.0988249	0.0703432
510	0.0501246	0.0994821	0.0717567
509.5	0.0498402	0.0997923	0.0715626
509	0.0495925	0.0993844	0.0690985
508.5	0.0488806	0.101086	0.0700528
508	0.0485342	0.0996627	0.0705131
507.5	0.0477643	0.100716	0.0680285
507	0.0476096	0.101429	0.0713921
506.5	0.0465639	0.102185	0.0707164
506	0.0453036	0.101613	0.0695697
505.5	0.0439819	0.101899	0.0684475
505	0.0447896	0.10183	0.0673291
504.5	0.044116	0.101287	0.0700212
504	0.0432968	0.101359	0.069304
503.5	0.0435333	0.103106	0.0705469
503	0.0436027	0.103292	0.0708125
502.5	0.0421719	0.10317	0.0692452
502	0.0417311	0.103304	0.0712983
501.5	0.0417699	0.103569	0.0702775
501	0.0415933	0.105161	0.0687308
500.5	0.0402923	0.104471	0.0686138
500	0.0410832	0.106618	0.0666095
499.5	0.0404673	0.103802	0.0678178
499	0.0397593	0.107294	0.0692875
498.5	0.0399651	0.107634	0.0688639
498	0.0398912	0.106657	0.0675147
497.5	0.0393493	0.107077	0.0679818
497	0.0396757	0.109673	0.0680969
496.5	0.0382716	0.109093	0.0667267
496	0.0375895	0.109206	0.0680627
495.5	0.0388559	0.111253	0.0681686
495	0.0386123	0.112469	0.0661549
494.5	0.037988	0.11448	0.0673607
494	0.0385145	0.115214	0.0670222
493.5	0.0375656	0.114693	0.0668682
493	0.0365148	0.114664	0.0687554
492.5	0.0375654	0.116368	0.0685893
492	0.0365455	0.115714	0.0677404
491.5	0.0371416	0.117683	0.0684196
491	0.0378164	0.120564	0.0678034
490.5	0.0363459	0.120039	0.067966
490	0.0358995	0.119397	0.0683651
489.5	0.0364614	0.1202	0.0679306
489	0.035336	0.120049	0.0687481
488.5	0.0369092	0.122833	0.0660882
488	0.0376596	0.124353	0.0675715
487.5	0.0376227	0.120461	0.0660238
487	0.0374161	0.119653	0.0654773
486.5	0.0374426	0.121366	0.0675293
486	0.037505	0.122941	0.0675121
485.5	0.0377422	0.122343	0.0655516
485	0.0374621	0.123773	0.0660316
484.5	0.037826	0.126007	0.0682028
484	0.0366375	0.127275	0.065788
483.5	0.0374509	0.128162	0.0681743
483	0.0378878	0.12902	0.0672609
482.5	0.037988	0.13021	0.0669076
482	0.037605	0.129405	0.0663037
481.5	0.0386683	0.131981	0.0674298
481	0.0372888	0.131562	0.0662999
480.5	0.0374907	0.131249	0.0684569
480	0.0373683	0.131474	0.0664727
479.5	0.0379105	0.130852	0.0666607
479	0.0379861	0.132619	0.0683696
478.5	0.0382273	0.130753	0.0663919
478	0.0386616	0.13187	0.0686735
477.5	0.0392472	0.133416	0.0695737
477	0.0386372	0.131089	0.0693472
476.5	0.0389766	0.128891	0.0683403
476	0.0381579	0.126923	0.0693712
475.5	0.03923	0.12784	0.0699466
475	0.0396802	0.129304	0.0697172
474.5	0.0398921	0.129132	0.0704156
474	0.0402279	0.130048	0.0718499
473.5	0.0390397	0.128048	0.0729222
473	0.0384749	0.129223	0.0756887
472.5	0.0417051	0.134	0.0750637
472	0.0411482	0.13255	0.0746736
471.5	0.0429079	0.134707	0.0751862
471	0.0428198	0.133409	0.0768355
470.5	0.0443797	0.135758	0.0762281
470	0.0445934	0.132959	0.0777157
469.5	0.0448186	0.133609	0.0782019
469	0.0459222	0.135506	0.0801517
468.5	0.0469858	0.136856	0.0794106
468	0.0474979	0.135175	0.0823579
467.5	0.0482947	0.135989	0.0803476
467	0.0496357	0.136413	0.0826177
466.5	0.0507729	0.137631	0.0839497
466	0.0525628	0.138145	0.0836626
465.5	0.0538821	0.140535	0.084406
465	0.0543698	0.143343	0.0888644
464.5	0.0557828	0.140343	0.0909979
464	0.0571516	0.140547	0.0902954
463.5	0.0589829	0.139564	0.0941285
463	0.061471	0.140644	0.0897965
462.5	0.0643875	0.143124	0.0918984
462	0.0681664	0.145789	0.0933782
461.5	0.0716411	0.143493	0.0958368
461	0.0743004	0.145086	0.0971456
460.5	0.0771326	0.14521	0.0995638
460	0.0812131	0.146957	0.103293
459.5	0.0846383	0.146325	0.103665
459	0.0894874	0.149421	0.106281
458.5	0.0941202	0.152248	0.108164
458	0.0993488	0.153573	0.111313
457.5	0.103918	0.154683	0.114517
457	0.109846	0.153928	0.119617
456.5	0.116275	0.155819	0.122522
456	0.123889	0.156268	0.126012
455.5	0.1323	0.159352	0.130104
455	0.141272	0.161715	0.1359
454.5	0.149299	0.160685	0.142334
454	0.160374	0.163971	0.146553
453.5	0.170819	0.163216	0.151834
453	0.182421	0.166528	0.1585
452.5	0.19628	0.166544	0.167048
452	0.211548	0.170137	0.174188
451.5	0.227104	0.172524	0.183554
451	0.244896	0.174304	0.192937
450.5	0.26443	0.176053	0.202668
450	0.284728	0.174961	0.213223
449.5	0.308071	0.180168	0.226361
449	0.333933	0.181134	0.238581
448.5	0.359342	0.181398	0.253063
448	0.390165	0.184634	0.269043
447.5	0.421578	0.186026	0.287023
447	0.457009	0.189045	0.304884
446.5	0.492055	0.189917	0.324864
446	0.531397	0.193177	0.346552
445.5	0.572255	0.193972	0.366357
445	0.615267	0.195821	0.389931
444.5	0.660645	0.201136	0.415099
444	0.706385	0.199937	0.438497
443.5	0.753478	0.204067	0.465328
443	0.801712	0.206628	0.490594
442.5	0.849204	0.207611	0.518308
442	0.895666	0.210289	0.542788
441.5	0.942687	0.214544	0.569488
441	0.985051	0.214614	0.596142
440.5	1.02805	0.222073	0.620333
440	1.06856	0.225263	0.644394
439.5	1.10479	0.2262	0.664941
439	1.13761	0.231278	0.689797
438.5	1.16692	0.234907	0.712737
438	1.19369	0.236323	0.733949
437.5	1.21469	0.240319	0.75359
437	1.23416	0.246403	0.773413
436.5	1.24908	0.249975	0.792096
436	1.26141	0.253329	0.807569
435.5	1.27067	0.258225	0.831049
435	1.27589	0.260448	0.849852
434.5	1.27921	0.264414	0.871899
434	1.28181	0.271185	0.891923
433.5	1.28118	0.27638	0.915251
433	1.27865	0.281543	0.939803
432.5	1.27546	0.288247	0.96893
432	1.27062	0.293549	0.999377
431.5	1.26528	0.298581	1.03066
431	1.25561	0.301581	1.06382
430.5	1.24872	0.309802	1.09846
430	1.23843	0.314747	1.13925
429.5	1.22931	0.321801	1.17711
429	1.21873	0.328368	1.2156
428.5	1.20622	0.336203	1.25219
428	1.19255	0.343014	1.28807
427.5	1.17903	0.353504	1.3235
427	1.1638	0.357164	1.35142
426.5	1.14792	0.365296	1.37693
426	1.13078	0.373776	1.39538
425.5	1.11453	0.381492	1.40998
425	1.0954	0.389255	1.41755
424.5	1.07772	0.399403	1.41913
424	1.05849	0.40709	1.41236
423.5	1.03955	0.41713	1.40058
423	1.01923	0.426767	1.38357
422.5	1.00056	0.436185	1.35783
422	0.980597	0.446766	1.32894
421.5	0.961265	0.457556	1.29685
421	0.943969	0.470757	1.26208
420.5	0.924571	0.478105	1.22416
420	0.905443	0.490005	1.18271
419.5	0.887498	0.501335	1.14224
419	0.869377	0.513676	1.1023
418.5	0.853516	0.525461	1.06275
418	0.836062	0.537837	1.02258
417.5	0.819926	0.54972	0.982138
417	0.805375	0.565874	0.945609
416.5	0.790711	0.577226	0.90651
416	0.775184	0.591851	0.872521
415.5	0.760855	0.604221	0.841024
415	0.746981	0.618934	0.810108
414.5	0.731258	0.630033	0.783398
414	0.717694	0.644347	0.756352
413.5	0.705492	0.661869	0.726481
413	0.691695	0.67362	0.704072
412.5	0.678768	0.688131	0.682048
412	0.665992	0.703554	0.659937
411.5	0.653071	0.716724	0.639756
411	0.640896	0.732191	0.619236
410.5	0.629893	0.748204	0.602768
410	0.617346	0.761944	0.585344
409.5	0.605622	0.773733	0.571284
409	0.595043	0.785274	0.553507
408.5	0.584356	0.800501	0.541275
408	0.573016	0.812231	0.527414
407.5	0.562696	0.82606	0.518933
407	0.553128	0.838663	0.507514
406.5	0.543233	0.852467	0.498762
406	0.53321	0.861815	0.491343
405.5	0.52515	0.876429	0.484166
405	0.514567	0.884226	0.476206
404.5	0.50638	0.895442	0.470585
404	0.495907	0.900868	0.465722
403.5	0.488711	0.909267	0.458504
403	0.479212	0.917067	0.452939
402.5	0.472426	0.92418	0.444211
402	0.463534	0.927332	0.438375
401.5	0.456554	0.931034	0.43475
401	0.450017	0.936336	0.424682
400.5	0.442258	0.936782	0.421663
400	0.434902	0.93754	0.412705
399.5	0.429974	0.940771	0.406652
399	0.423335	0.939541	0.402692
398.5	0.418341	0.93818	0.396173
398	0.412283	0.934506	0.388169
397.5	0.406255	0.930372	0.381475
397	0.401211	0.927224	0.375189
396.5	0.396293	0.919734	0.368018
396	0.391366	0.911398	0.358874
395.5	0.385643	0.906512	0.35501
395	0.380134	0.89751	0.352867
394.5	0.376346	0.890334	0.344828
394	0.374506	0.879293	0.33861
393.5	0.371594	0.872743	0.329422
393	0.368324	0.864086	0.324376
392.5	0.364419	0.851568	0.322732
392	0.361962	0.841978	0.316807
391.5	0.359073	0.828363	0.313038
391	0.356491	0.818687	0.309731
390.5	0.354331	0.809098	0.307243
390	0.353122	0.79966	0.303691
389.5	0.350516	0.787878	0.301165
389	0.348773	0.77941	0.298848
388.5	0.347322	0.765949	0.298348
388	0.34637	0.755299	0.294808
387.5	0.343287	0.745438	0.294153
387	0.342286	0.735727	0.292475
386.5	0.34062	0.724696	0.289737
386	0.341037	0.716014	0.29216
385.5	0.340172	0.705192	0.289006
385	0.339536	0.695992	0.287727
384.5	0.338369	0.687065	0.28931
384	0.337651	0.676795	0.288357
383.5	0.33551	0.667249	0.288051
383	0.33621	0.657535	0.292559
382.5	0.335682	0.653653	0.294534
382	0.334756	0.639194	0.285377
381.5	0.334705	0.633999	0.293007
381	0.334886	0.627702	0.292444
380.5	0.336004	0.620539	0.293596
380	0.33403	0.610372	0.291557
379.5	0.334529	0.605538	0.294845
379	0.333657	0.592948	0.295129
378.5	0.332251	0.586172	0.292447
378	0.333636	0.578604	0.292407
377.5	0.334826	0.575586	0.293849
377	0.334135	0.56625	0.296245
376.5	0.335086	0.561366	0.298289
376	0.335427	0.557046	0.300669
375.5	0.336701	0.552828	0.302812
375	0.337931	0.549528	0.308897
374.5	0.336361	0.537791	0.306987
374	0.339377	0.537544	0.307485
373.5	0.338257	0.529203	0.309727
373	0.340639	0.523194	0.313305
372.5	0.339021	0.516281	0.311415
372	0.341168	0.516053	0.313904
371.5	0.341249	0.508693	0.316877
371	0.340653	0.500846	0.318174
370.5	0.342076	0.497227	0.321643
370	0.34234	0.494313	0.321525
369.5	0.343489	0.48593	0.324402
369	0.343324	0.478843	0.324608
368.5	0.341622	0.471207	0.321836
368	0.343595	0.468747	0.324876
367.5	0.345751	0.464994	0.330805
367	0.346395	0.467317	0.334495
366.5	0.34782	0.463778	0.340703
366	0.346941	0.454463	0.340378
365.5	0.346589	0.448013	0.340176
365	0.34746	0.444515	0.341253
364.5	0.347564	0.435759	0.342798
364	0.350059	0.437823	0.341325
363.5	0.349673	0.430717	0.344467
363	0.349521	0.426568	0.351842
362.5	0.350469	0.422434	0.348685
362	0.351079	0.414323	0.355191
361.5	0.350865	0.417167	0.356904
361	0.352691	0.413874	0.359024
360.5	0.351698	0.403771	0.356272
360	0.353464	0.399835	0.360662
359.5	0.354729	0.399081	0.366673
359	0.355778	0.394463	0.365574
358.5	0.354804	0.388267	0.367316
358	0.35536	0.383782	0.371068
357.5	0.355253	0.379751	0.369824
357	0.356241	0.377081	0.371469
356.5	0.354141	0.372703	0.379954
356	0.358288	0.364638	0.374505
355.5	0.352658	0.364287	0.386221
355	0.358055	0.36328	0.372358
354.5	0.354433	0.35916	0.383848
354	0.357107	0.354269	0.380219
353.5	0.35958	0.354809	0.389628
353	0.362721	0.349423	0.395136
352.5	0.356644	0.346537	0.400776
352	0.35515	0.339056	0.394172
351.5	0.358217	0.345146	0.388193
351	0.36175	0.338924	0.39526
350.5	0.36209	0.330129	0.398688
350	0.358374	0.326466	0.39135
349.5	0.35629	0.326316	0.39032
349	0.352779	0.308206	0.412111
348.5	0.354741	0.311129	0.413014
348	0.351282	0.300412	0.423095
347.5	0.35411	0.305872	0.412331
347	0.352181	0.298696	0.404703
346.5	0.352793	0.29173	0.416522
346	0.353451	0.29065	0.417598
345.5	0.353799	0.28383	0.408345
345	0.35245	0.287367	0.418348
344.5	0.354363	0.287732	0.417001
344	0.353669	0.277081	0.418803
343.5	0.357843	0.271334	0.411275
343	0.355463	0.274585	0.409748
342.5	0.355706	0.269002	0.417183
342	0.355256	0.268016	0.416756
341.5	0.352652	0.261684	0.419784
341	0.356656	0.261152	0.415955
340.5	0.360268	0.2638	0.41541
340	0.35801	0.256207	0.417005
339.5	0.357902	0.255073	0.408872
339	0.360671	0.257815	0.40573
338.5	0.361914	0.245188	0.41093
338	0.360827	0.246201	0.415715
337.5	0.364903	0.249291	0.409789
337	0.364385	0.245167	0.409834
336.5	0.369353	0.246342	0.405125
336	0.369579	0.239076	0.400111
335.5	0.370829	0.238361	0.412948
335	0.374316	0.241766	0.406454
334.5	0.373351	0.232956	0.401533
334	0.374995	0.23172	0.398554
333.5	0.379615	0.236794	0.39547
333	0.377317	0.224774	0.404395
332.5	0.378057	0.224584	0.393447
332	0.385631	0.228035	0.397742
331.5	0.384406	0.223359	0.395088
331	0.383721	0.2212	0.394089
330.5	0.387278	0.222943	0.384
330	0.386846	0.217542	0.388694
329.5	0.386824	0.219527	0.386881
329	0.389973	0.214133	0.381359
328.5	0.386403	0.209587	0.386294
328	0.389774	0.211175	0.378126
327.5	0.390596	0.207658	0.374132
327	0.392656	0.207118	0.370378
326.5	0.39219	0.211805	0.376447
326	0.392296	0.204359	0.36975
325.5	0.393971	0.206941	0.372039
325	0.394203	0.20649	0.367828
324.5	0.396808	0.205614	0.362355
324	0.397693	0.205616	0.364381
323.5	0.393908	0.204099	0.367351
323	0.40011	0.206424	0.372068
322.5	0.399559	0.20578	0.360921
322	0.397209	0.202807	0.365833
321.5	0.399357	0.202313	0.362343
321	0.397806	0.199952	0.35851
320.5	0.398131	0.200147	0.361973
320	0.401481	0.202964	0.360634
319.5	0.398524	0.195696	0.35909
319	0.397997	0.200016	0.35813
318.5	0.399235	0.195814	0.363008
318	0.400931	0.200194	0.36174
317.5	0.401045	0.202124	0.359312
317	0.400025	0.19875	0.357126
316.5	0.404245	0.200576	0.355575
316	0.401538	0.2011	0.358238
315.5	0.399928	0.202594	0.354783
315	0.399396	0.200504	0.355589
314.5	0.400065	0.198978	0.353423
314	0.400176	0.20496	0.358664
313.5	0.397149	0.202218	0.356051
313	0.395684	0.19871	0.35299
312.5	0.395004	0.204105	0.354183
312	0.393366	0.200863	0.354241
311.5	0.394937	0.207038	0.351932
311	0.391393	0.208271	0.351757
310.5	0.390727	0.20211	0.353707
310	0.389635	0.206123	0.356581
309.5	0.390529	0.215975	0.356897
309	0.387589	0.215075	0.358208
308.5	0.38479	0.208023	0.357383
308	0.387745	0.215703	0.362062
307.5	0.385205	0.217697	0.359474
307	0.383415	0.218655	0.367825
306.5	0.383917	0.222321	0.368494
306	0.384674	0.228136	0.373159
305.5	0.384636	0.224902	0.371001
305	0.384638	0.231422	0.377668
304.5	0.386194	0.237225	0.380613
304	0.385236	0.236927	0.382616
303.5	0.389137	0.243251	0.389246
303	0.392215	0.253053	0.400035
302.5	0.393063	0.259632	0.404566
302	0.400141	0.268538	0.411967
301.5	0.402957	0.27589	0.422701
301	0.411427	0.284408	0.429356
300.5	0.416528	0.296872	0.442966
300	0.425204	0.309203	0.448544
299.5	0.434448	0.323308	0.458665
299	0.446123	0.333752	0.474535
298.5	0.459	0.349405	0.487204
298	0.47207	0.368182	0.505883
297.5	0.485402	0.378439	0.523753
297	0.506262	0.409506	0.540336
296.5	0.525988	0.427237	0.560287
296	0.5449	0.451153	0.583518
295.5	0.565971	0.474708	0.604852
295	0.589042	0.50067	0.628788
294.5	0.613829	0.527479	0.652997
294	0.642752	0.561204	0.678868
293.5	0.673561	0.593687	0.707249
293	0.70224	0.631717	0.741006
292.5	0.73816	0.667713	0.772695
292	0.772984	0.703459	0.808198
291.5	0.812133	0.748684	0.847411
291	0.848963	0.789219	0.885109
290.5	0.890205	0.832447	0.920916
290	0.932975	0.878764	0.963301
289.5	0.974983	0.924009	1.0025
289	1.02162	0.972024	1.04532
288.5	1.06769	1.02003	1.09081
288	1.11462	1.06795	1.13593
287.5	1.16291	1.11888	1.17726
287	1.20734	1.16615	1.22225
286.5	1.25039	1.21347	1.26201
286	1.29309	1.26564	1.30475
285.5	1.32426	1.30259	1.33717
285	1.35413	1.33957	1.36286
284.5	1.38054	1.3656	1.38695
284	1.39898	1.39285	1.40775
283.5	1.41584	1.40957	1.4222
283	1.43121	1.42468	1.43487
282.5	1.44476	1.43721	1.44749
282	1.45891	1.45533	1.46355
281.5	1.46983	1.46515	1.4692
281	1.48195	1.47877	1.48567
280.5	1.49086	1.48783	1.49291
280	1.5	1.5	1.5
279.5	1.5069	1.51223	1.50596
279	1.51189	1.51551	1.51041
278.5	1.5123	1.51956	1.51314
278	1.51135	1.52158	1.51588
277.5	1.50715	1.52039	1.51271
277	1.50161	1.51554	1.50318
276.5	1.49269	1.50909	1.49719
276	1.48184	1.50008	1.48668
275.5	1.46887	1.49074	1.47584
275	1.45568	1.47694	1.46603
274.5	1.4384	1.45795	1.45054
274	1.42617	1.44953	1.4372
273.5	1.4081	1.43104	1.42116
273	1.38987	1.41871	1.40824
272.5	1.37392	1.39979	1.39155
272	1.35764	1.38496	1.37319
271.5	1.34031	1.37157	1.36005
271	1.32426	1.35194	1.34556
270.5	1.30963	1.33722	1.33005
270	1.29577	1.32724	1.31785
269.5	1.27735	1.30895	1.30018
269	1.25836	1.29351	1.28265
268.5	1.23765	1.27279	1.26149
268	1.21719	1.25495	1.24208
267.5	1.19711	1.23216	1.21825
267	1.17471	1.2121	1.20353
266.5	1.1563	1.1913	1.18664
266	1.1404	1.18093	1.17
265.5	1.12329	1.16856	1.14822
265	1.10196	1.14444	1.13384
264.5	1.08128	1.12662	1.11513
264	1.05891	1.10525	1.09074
263.5	1.03497	1.08007	1.06905
263	1.01656	1.06544	1.05062
262.5	0.998204	1.0472	1.03304
262	0.98443	1.03165	1.02092
261.5	0.971726	1.02307	1.00755
261	0.957883	1.00945	0.997081
260.5	0.945813	0.997577	0.983179
260	0.93594	0.990487	0.971542
259.5	0.922233	0.977114	0.957505
259	0.909983	0.965228	0.945111
258.5	0.891785	0.949646	0.929809
258	0.873149	0.933373	0.911026
257.5	0.856685	0.919753	0.895595
257	0.840292	0.902113	0.880706
256.5	0.827681	0.891725	0.866868
256	0.815071	0.876807	0.857955
255.5	0.805781	0.868022	0.847854
255	0.802347	0.866843	0.841846
254.5	0.798182	0.859421	0.836741
254	0.795666	0.860702	0.835029
253.5	0.79335	0.86173	0.834352
253	0.790977	0.857252	0.827064
252.5	0.788331	0.859271	0.82808
252	0.786137	0.856182	0.82581
251.5	0.784799	0.858316	0.823161
251	0.787726	0.86164	0.824972
250.5	0.792078	0.867762	0.829742
250	0.799414	0.879561	0.836846
