# Supplementary material for: Allosteric activation of the nitric oxide receptor soluble guanylate cyclase mapped by cryo-electron microscopy
Source: eLife. 2019 Sep 30;8:e50634. doi: 10.7554/eLife.50634 (PMC6839917; doi:10.7554/eLife.50634)
Supplement: Figure 1—source data 2. [file elife-50634-fig1-data2.xlsx]

## Sheet: Sheet1
				(All values in nmolcGMP/mg Ms sGC)
	Replicate 1, Duplicate 1									Replicate 1, Duplicate 2
	Time (minues)	U	1-NO	xsNO	U+ YC-1	1-NO + YC-1	xsNO + YC-1			Time (minues)	U	1-NO	xsNO	U+ YC-1	1-NO + YC-1	xsNO + YC-1
	2	161.637	600.179	3349.98	877.251	3544.22	5321.53			2	251.164	343.938	3818.59	313.226	3099.77	5573.12
	4	476.36	1053.38	9267.32	1727.68	6530.2	10714			4	521.459	1198.56	8141.46	493.228	6891.03	10601.2
	6	770.84	1910	12910	2361.28	9457.69	14505.4			6	747.815	1685.03	10272	754.482	9882.68	13233
	10	1189.41	2819.88	19476.4	3639.68	13835.2	22155.2			10	958.679	2729.94	20310.7	1136.68	14189	20915.1
	15		4112.14	23178		23535.7	31881.4			15		4122.13	22488.1		24662.1	32392.8
	20	2120.23			7947.79					20	2017.67			2340.65
	Replicate 2, Duplicate 1									Replicate 2, Duplicate 2
	Time (minues)	U	1-NO	xsNO	U+ YC-1	1-NO + YC-1	xsNO + YC-1			Time (minues)	U	1-NO	xsNO	U+ YC-1	1-NO + YC-1	xsNO + YC-1
	2	223	675.735	4346.05	1035.27	3349.98	5891.99			2	941.771	637.139	3962.85	877.197	3772.41	5481.91
	4	486.107	1910	8385.34	1535.86	7111.24	9653.14			4	1651.43	1549.6	8990.88	1751.54	5581.63	9113.22
	6	830.054	2658.9	12621.1	2440.86	9173.98	16402.6			6	2017.67	2729.94	13058	2529.18	10855.1	15247.9
	10	1167.5	4074.33	13998.5	3895.29	14858.2	25058.2			10	3244.2	3544.91	17043.5	4499.84	16636.1	23185.9
	15		5624.94	21512.2		22488.1	35803.9			15		5581.63	22155.2		23906	30666.7
	20	1970.77			7307.34					20	5919.56			7897.17
	Replicate 3, Duplicate 1									Replicate 3, Duplicate 2
	Time (minues)	U	1-NO	xsNO	U+ YC-1	1-NO + YC-1	xsNO + YC-1			Time (minues)	U	1-NO	xsNO	U+ YC-1	1-NO + YC-1	xsNO + YC-1
	2	228.379	761.671	4321.38	870.711	3692.95	5554.48			2	716.861	2125.55	4619.12	149.515	797.195	6347.68
	4	501.901	1624.59	10207	1288.63	6491.49	10377.9			4	727.724	2889.36	8684.15	475.34	5786.47	9507.24
	6	658.637	3981.38	14267.8	1778.6	8615.9	13366			6	1236.7	3834.22	14001.3	2305.4	8775.76	12000.5
	10	1031.91	6207.38	20993.4	2748.41	14133.6	23396.2			10	1322.18	6710.33	20751.2	4405.81	13806.4	16475.8
	15		9405.84	22276.1		20513.3	35385.2			15		8114.7	23396.2		19361.7	27546.1
	20	2058.4			5630.85					20	2047.12			6015.5
	Replicate 4, Duplicate 1									Replicate 4, Duplicate 2
	Time (minues)	U	1-NO	xsNO	U+ YC-1	1-NO + YC-1	xsNO + YC-1			Time (minues)	U	1-NO	xsNO	U+ YC-1	1-NO + YC-1	xsNO + YC-1
	2	214.554	749.407	3528.55	733.023	3070.37	5637.15			2	137.334	990.775	5513.63	1059.79	3076.26	3979.42
	4	453.386	2386.24	7968.74	1288.63	5432.84	10377.9			4	475.34	1908.21	8093.25	1573.55	5786.47	6760.7
	6	684.465	3422.33	13870.8	2317.79	8615.9	15719.5			6	869.612	3272.14	13123.6	2345.93	8775.76	9742.14
	10	1054.98	6070.49	20050.4	3444.9	14541.8	23991.2			10	1322.18	5456.49	19172.9	3916.43	14618.9	15351.9
	15		9330.3	29818.5		19825.2	33167.8			15		9132.01	27006.2		22578.5	27159.5
	20	1606.14			5711.07					20	2325.54			5509.22
