# Supplementary material for: Allosteric activation of the nitric oxide receptor soluble guanylate cyclase mapped by cryo-electron microscopy
Source: eLife. 2019 Sep 30;8:e50634. doi: 10.7554/eLife.50634 (PMC6839917; doi:10.7554/eLife.50634)
Supplement: Figure 5—source data 1. [file elife-50634-fig5-data1.xlsx]

## Sheet: Sheet1
r (A)	U	NO
0	0
0.95	0.000191
1.9	0.00039
2.85	0.000598
3.8	0.000821
4.75	0.00106
5.7	0.00134
6.65	0.00164
7.6	0.00199
8.55	0.00237
9.5	0.00281
10.45	0.00328
11.4	0.0038
12.35	0.00435
13.3	0.00493
14.25	0.00553
15.2	0.00614
16.15	0.00675
17.1	0.00735
18.05	0.00793
19	0.00849
19.95	0.00902
20.9	0.00952
21.85	0.01
22.8	0.01043
23.75	0.01085
24.7	0.01123
25.65	0.0116
26.6	0.01195
27.55	0.01228
28.5	0.01259
29.45	0.01289
30.4	0.01316
31.35	0.01341
32.3	0.01364
33.25	0.01384
34.2	0.014
35.15	0.01413
36.1	0.01422
37.05	0.01427
38	0.01428
38.95	0.01425
39.9	0.01419
40.85	0.01411
41.8	0.014
42.75	0.01388
43.7	0.01375
44.65	0.01361
45.6	0.01347
46.55	0.01333
47.5	0.0132
48.45	0.01308
49.4	0.01296
50.35	0.01285
51.3	0.01274
52.25	0.01263
53.2	0.01253
54.15	0.01242
55.1	0.01232
56.05	0.01221
57	0.0121
57.95	0.01199
58.9	0.01189
59.85	0.01178
60.8	0.01168
61.75	0.01158
62.7	0.01148
63.65	0.01139
64.6	0.01129
65.55	0.01119
66.5	0.01109
67.45	0.01098
68.4	0.01087
69.35	0.01074
70.3	0.01061
71.25	0.01046
72.2	0.01031
73.15	0.01014
74.1	0.00997
75.05	0.0098
76	0.00962
76.95	0.00944
77.9	0.00926
78.85	0.00909
79.8	0.00892
80.75	0.00875
81.7	0.0086
82.65	0.00844
83.6	0.00828
84.55	0.00813
85.5	0.00797
86.45	0.0078
87.4	0.00763
88.35	0.00745
89.3	0.00726
90.25	0.00706
91.2	0.00686
92.15	0.00665
93.1	0.00644
94.05	0.00623
95	0.00602
95.95	0.00581
96.9	0.00561
97.85	0.00541
98.8	0.00521
99.75	0.00502
100.7	0.00484
101.6	0.00466
102.6	0.00448
103.5	0.0043
104.5	0.00412
105.4	0.00393
106.4	0.00374
107.3	0.00354
108.3	0.00334
109.2	0.00314
110.2	0.00294
111.1	0.00273
112.1	0.00253
113	0.00232
114	0.00213
114.9	0.00194
115.9	0.00176
116.8	0.0016
117.8	0.00144
118.8	0.00129
119.7	0.00116
120.6	0.00104
121.6	0.000924
122.5	0.000818
123.5	0.000717
124.4	0.000619
125.4	0.000523
126.3	0.000429
127.3	0.000335
128.2	0.000244
129.2	0.000158
130.2	8.21e-05
131.1	2.39e-05
132	-7.3e-06
133	0
1.014		0.000187
2.029		0.000399
3.043		0.000638
4.057		0.000907
5.071		0.00121
6.086		0.00155
7.1		0.00193
8.114		0.00234
9.129		0.00281
10.14		0.00331
11.16		0.00385
12.17		0.00443
13.19		0.00503
14.2		0.00565
15.21		0.00629
16.23		0.00692
17.24		0.00755
18.26		0.00816
19.27		0.00876
20.29		0.00932
21.3		0.00985
22.31		0.01034
23.33		0.01081
24.34		0.01124
25.36		0.01163
26.37		0.012
27.39		0.01233
28.4		0.01264
29.41		0.01291
30.43		0.01317
31.44		0.01339
32.46		0.01358
33.47		0.01374
34.49		0.01386
35.5		0.01396
36.51		0.01401
37.53		0.01403
38.54		0.01401
39.56		0.01395
40.57		0.01386
41.59		0.01373
42.6		0.01358
43.61		0.0134
44.63		0.01321
45.64		0.01301
46.66		0.01281
47.67		0.0126
48.69		0.01241
49.7		0.01221
50.71		0.01203
51.73		0.01187
52.74		0.01171
53.76		0.01156
54.77		0.01143
55.79		0.01131
56.8		0.0112
57.81		0.01108
58.83		0.01097
59.84		0.01086
60.86		0.01076
61.87		0.01066
62.89		0.01056
63.9		0.01045
64.91		0.01035
65.93		0.01025
66.94		0.01016
67.96		0.01005
68.97		0.00995
69.99		0.00985
71		0.00975
72.01		0.00964
73.03		0.00953
74.04		0.00942
75.06		0.00931
76.07		0.00919
77.09		0.00907
78.1		0.00894
79.11		0.00882
80.13		0.00868
81.14		0.00855
82.16		0.00842
83.17		0.00828
84.19		0.00815
85.2		0.00801
86.21		0.00788
87.23		0.00775
88.24		0.00762
89.26		0.00749
90.27		0.00736
91.29		0.00722
92.3		0.00708
93.31		0.00693
94.33		0.00678
95.34		0.00662
96.36		0.00645
97.37		0.00626
98.39		0.00607
99.4		0.00587
100.4		0.00567
101.4		0.00545
102.4		0.00524
103.5		0.00502
104.5		0.0048
105.5		0.00458
106.5		0.00436
107.5		0.00414
108.5		0.00393
109.5		0.00373
110.6		0.00352
111.6		0.00332
112.6		0.00313
113.6		0.00293
114.6		0.00274
115.6		0.00254
116.6		0.00235
117.7		0.00215
118.7		0.00196
119.7		0.00177
120.7		0.00159
121.7		0.00141
122.7		0.00124
123.7		0.00108
124.8		0.000932
125.8		0.000799
126.8		0.00068
127.8		0.000577
128.8		0.000488
129.8		0.000413
130.8		0.000349
131.9		0.000296
132.9		0.00025
133.9		0.00021
134.9		0.000174
135.9		0.00014
136.9		0.000109
137.9		7.91e-05
139		5.19e-05
140		2.84e-05
141		1.04e-05
142		0
