# Supplementary material for: Allosteric activation of the nitric oxide receptor soluble guanylate cyclase mapped by cryo-electron microscopy
Source: eLife. 2019 Sep 30;8:e50634. doi: 10.7554/eLife.50634 (PMC6839917; doi:10.7554/eLife.50634)
Supplement: Figure 5—source data 2. [file elife-50634-fig5-data2.xlsx]

## Sheet: Sheet1
q	Experimental	1-NO - 1 state	1-NO - 2 states
0.01421	127.499	133.829	132.842
0.01477	126.322	132.244	131.363
0.01533	124.594	130.623	129.889
0.01589	123.613	128.981	128.424
0.01644	122.805	127.397	127.439
0.017	120.732	125.831	126.574
0.01756	119.282	124.094	124.662
0.01812	117.971	122.346	122.626
0.01867	116.936	120.534	120.101
0.01923	115.139	118.778	117.746
0.01979	113.216	117.098	115.619
0.02035	111.671	115.273	113.856
0.0209	109.966	113.365	112.32
0.02146	108.137	111.543	110.5
0.02202	106.77	109.742	108.624
0.02258	104.925	107.906	106.713
0.02313	103.523	106.102	104.836
0.02369	101.606	104.42	103.01
0.02425	99.6633	102.516	101.171
0.02481	97.9915	100.328	99.3107
0.02536	96.6124	98.3126	97.3836
0.02592	94.4584	96.3852	95.4194
0.02648	92.7081	94.6051	93.6296
0.02704	91.0669	92.8503	91.8627
0.02759	89.3097	91.0137	89.9518
0.02815	87.5662	89.1592	88.0846
0.02871	85.8745	87.2428	86.3237
0.02927	84.1754	85.3571	84.5736
0.02982	82.4212	83.498	82.8286
0.03038	80.6764	81.6819	80.9077
0.03094	78.934	79.8838	78.9034
0.0315	77.3227	78.1177	77.1008
0.03205	75.6111	76.3621	75.3491
0.03261	74.0127	74.6366	73.8043
0.03317	72.3325	72.9275	72.2716
0.03373	70.8229	71.25	70.7583
0.03428	69.2483	69.5982	69.2344
0.03484	67.6013	67.9676	67.6957
0.0354	65.911	66.4731	66.1353
0.03596	64.6737	65.0315	64.5656
0.03651	63.1929	63.4564	63.0115
0.03707	61.6782	61.8815	61.4724
0.03763	60.1894	60.3665	59.9961
0.03819	58.5469	58.8833	58.5537
0.03874	57.1737	57.4551	57.1735
0.0393	55.9386	56.0527	55.8067
0.03986	54.4943	54.6557	54.4545
0.04042	53.0934	53.2674	53.1225
0.04097	51.8256	51.8782	51.7963
0.04153	50.542	50.601	50.5044
0.04209	49.5113	49.3302	49.2236
0.04264	47.9854	48.0635	47.9892
0.0432	46.8255	46.8715	46.8077
0.04376	45.7455	45.8058	45.7133
0.04432	44.5281	44.6162	44.6252
0.04487	43.3538	43.3296	43.5389
0.04543	42.564	42.246	42.4421
0.04599	41.6428	41.2181	41.3394
0.04655	40.145	40.3404	40.2695
0.0471	39.2496	39.434	39.2171
0.04766	38.3006	38.3933	38.2365
0.04822	37.5153	37.4129	37.2895
0.04878	36.5822	36.5214	36.3904
0.04933	35.6447	35.6477	35.5328
0.04989	34.8265	34.7823	34.7003
0.05045	34.0716	33.8915	33.9344
0.05101	33.2087	32.9894	33.1812
0.05156	32.2574	32.2304	32.3086
0.05212	31.5581	31.478	31.471
0.05268	30.8041	30.7496	30.7706
0.05324	30.1095	30.0376	30.0837
0.05379	29.3673	29.3451	29.4117
0.05435	29.0069	28.6776	28.7583
0.05491	28.2706	28.0236	28.1139
0.05547	27.6547	27.4139	27.5027
0.05602	27.0696	26.8135	26.8986
0.05658	26.4738	26.259	26.3393
0.05714	25.924	25.7065	25.7968
0.0577	25.2533	25.1585	25.3057
0.05825	24.7258	24.6274	24.8145
0.05881	24.3277	24.1148	24.321
0.05937	23.7627	23.6201	23.8238
0.05993	23.3071	23.129	23.3234
0.06048	22.7575	22.6672	22.8483
0.06104	22.4297	22.2111	22.3768
0.0616	21.8498	21.7843	21.9533
0.06216	21.6852	21.3571	21.5374
0.06271	21.2559	20.9278	21.1407
0.06327	20.7027	20.4942	20.7603
0.06383	20.4622	20.0548	20.3957
0.06438	19.968	19.6545	20.0397
0.06494	19.6682	19.2708	19.6862
0.0655	19.2119	18.9792	19.3378
0.06606	18.9477	18.6903	18.9927
0.06662	18.5803	18.3302	18.6728
0.06717	18.4154	17.9785	18.3543
0.06773	17.9327	17.6356	18.0374
0.06829	17.7209	17.3146	17.728
0.06884	17.2389	17.0127	17.4264
0.0694	17.209	16.7382	17.1141
0.06996	16.8011	16.4732	16.7978
0.07052	16.392	16.1821	16.4994
0.07107	16.1862	15.8914	16.2147
0.07163	16.1571	15.6191	16.0108
0.07219	15.7023	15.3429	15.7866
0.07275	15.521	15.0576	15.522
0.0733	15.2043	14.7842	15.2567
0.07386	14.8088	14.5196	14.9895
0.07442	14.6546	14.2671	14.7193
0.07498	14.3962	14.0157	14.4473
0.07553	14.1357	13.7704	14.2029
0.07609	13.9755	13.5243	13.963
0.07665	13.7027	13.2729	13.7293
0.07721	13.5497	13.0279	13.4946
0.07776	13.2488	12.7924	13.2573
0.07832	13.0522	12.5646	13.0234
0.07888	12.9161	12.3418	12.7912
0.07944	12.6215	12.1163	12.5702
0.07999	12.3671	11.89	12.3523
0.08055	12.257	11.6731	12.1198
0.08111	11.9441	11.4594	11.89
0.08167	11.7847	11.2499	11.6706
0.08222	11.4929	11.0396	11.4532
0.08278	11.2525	10.8274	11.2395
0.08334	10.9836	10.6369	11.0274
0.08389	10.8141	10.4601	10.8171
0.08445	10.6851	10.2635	10.608
0.08501	10.3627	10.0624	10.3995
0.08557	10.2603	9.84656	10.1854
0.08613	9.98167	9.63847	9.97649
0.08668	9.79313	9.45552	9.78433
0.08724	9.66804	9.27332	9.58876
0.0878	9.43559	9.08877	9.38771
0.08835	9.19256	8.90723	9.19342
0.08891	9.09589	8.72736	9.00393
0.08947	8.81948	8.55199	8.80776
0.09003	8.69013	8.37745	8.61195
0.09059	8.40765	8.19084	8.43399
0.09114	8.2742	8.00981	8.25499
0.0917	8.08231	7.8434	8.0718
0.09226	7.89152	7.681	7.88901
0.09281	7.70965	7.52352	7.70611
0.09337	7.4959	7.36802	7.53238
0.09393	7.38609	7.21429	7.36369
0.09449	7.17647	7.06223	7.1978
0.09504	7.09294	6.91116	7.03175
0.0956	6.86687	6.76362	6.86584
0.09616	6.54779	6.61749	6.70193
0.09672	6.50617	6.47428	6.54224
0.09727	6.4431	6.33652	6.38285
0.09783	6.20629	6.20567	6.22424
0.09839	6.0939	6.07217	6.07337
0.09895	5.93684	5.9381	5.92622
0.0995	5.83468	5.81148	5.78195
0.10006	5.60414	5.686	5.6396
0.10062	5.4204	5.56136	5.50216
0.10118	5.20385	5.43791	5.36557
0.10173	5.13598	5.31758	5.23163
0.10229	5.0284	5.19923	5.10021
0.10285	5.04935	5.08363	4.97165
0.10341	4.82246	4.96617	4.84809
0.10396	4.66442	4.84862	4.72664
0.10452	4.44784	4.74548	4.61152
0.10508	4.38821	4.64383	4.49754
0.10564	4.28	4.54615	4.38567
0.10619	4.22652	4.44723	4.27527
0.10675	4.19687	4.34637	4.16824
0.10731	3.93759	4.24963	4.06443
0.10786	3.84203	4.15719	3.96366
0.10842	3.80573	4.06738	3.86066
0.10898	3.6587	3.9784	3.75676
0.10954	3.63877	3.89652	3.66341
0.1101	3.52067	3.81401	3.57093
0.11065	3.49555	3.72804	3.48393
0.11121	3.32405	3.64417	3.39801
0.11177	3.2632	3.56405	3.31432
0.11232	3.28226	3.4854	3.23414
0.11288	3.12019	3.40696	3.15635
0.11344	3.06337	3.33286	3.08075
0.114	3.00326	3.25977	3.00556
0.11455	2.83149	3.1854	2.93715
0.11511	2.80771	3.11235	2.86861
0.11567	2.63105	3.04441	2.80061
0.11623	2.65758	2.97736	2.73464
0.11678	2.64113	2.91169	2.67136
0.11734	2.70054	2.84786	2.60851
0.1179	2.51595	2.78523	2.54572
0.11846	2.46949	2.72464	2.48663
0.11901	2.3125	2.66452	2.42868
0.11957	2.37166	2.60717	2.37388
0.12013	2.37125	2.5504	2.31972
0.12069	2.30488	2.49531	2.26722
0.12124	2.27513	2.44167	2.21568
0.1218	2.25759	2.39014	2.16522
0.12236	2.10049	2.33738	2.11684
0.12291	2.13537	2.28407	2.06976
0.12347	1.97745	2.23434	2.0251
0.12403	1.95246	2.18547	1.98075
0.12459	1.93376	2.13841	1.93754
0.12515	1.89553	2.09221	1.89457
0.1257	1.90359	2.0471	1.85207
0.12626	1.86388	2.00259	1.81085
0.12682	1.70865	1.95893	1.77122
0.12738	1.75094	1.91556	1.7325
0.12793	1.74819	1.87239	1.69402
0.12849	1.7092	1.83108	1.65756
0.12905	1.65444	1.79021	1.6214
0.1296	1.60891	1.74975	1.58612
0.13016	1.50488	1.71001	1.55119
0.13072	1.51963	1.6722	1.51731
0.13128	1.50189	1.63417	1.48438
0.13183	1.50036	1.59606	1.45213
0.13239	1.45494	1.56156	1.41983
0.13295	1.48739	1.5287	1.38747
0.13351	1.37649	1.49392	1.3575
0.13406	1.39515	1.45921	1.32776
0.13462	1.35905	1.42717	1.29852
0.13518	1.31523	1.39547	1.2698
0.13574	1.25867	1.36442	1.24169
0.13629	1.25118	1.33377	1.21553
0.13685	1.2773	1.30301	1.19103
0.13741	1.19793	1.27369	1.16511
0.13796	1.27437	1.24487	1.13865
0.13852	1.13146	1.21653	1.11388
0.13908	1.09853	1.18856	1.08952
0.13964	1.1385	1.16212	1.06557
0.14019	1.08048	1.13544	1.04217
0.14075	1.06673	1.10778	1.0197
0.14131	1.10204	1.08155	0.99787
0.14187	0.98683	1.05653	0.9766
0.14243	1.05373	1.03275	0.95505
0.14298	1.00039	1.00944	0.93357
0.14354	0.93221	0.98623	0.91374
0.1441	0.94185	0.96316	0.89413
0.14465	0.92463	0.94108	0.87509
0.14521	0.96201	0.9189	0.85653
0.14577	0.90413	0.89668	0.83878
0.14633	0.9146	0.87563	0.82145
0.14688	0.84649	0.85556	0.80426
0.14744	0.86677	0.83506	0.7882
0.148	0.85092	0.81443	0.77241
0.14856	0.84702	0.79602	0.75716
0.14911	0.73698	0.7778	0.74216
0.14967	0.78578	0.7605	0.72831
0.15023	0.78844	0.74327	0.71443
0.15079	0.71176	0.72589	0.70026
0.15134	0.77252	0.70893	0.68726
0.1519	0.74169	0.6922	0.67497
0.15246	0.69533	0.67683	0.66268
0.15302	0.72799	0.66174	0.6504
0.15357	0.6619	0.64712	0.63874
0.15413	0.67627	0.63272	0.62737
0.15469	0.65835	0.61922	0.61712
0.15525	0.68555	0.60574	0.6071
0.1558	0.71957	0.59224	0.59735
0.15636	0.60717	0.57982	0.58817
0.15692	0.74664	0.5681	0.57938
0.15747	0.56743	0.55652	0.57061
0.15803	0.64157	0.54505	0.56194
0.15859	0.57483	0.53443	0.55437
0.15915	0.61726	0.52394	0.54699
0.1597	0.60433	0.51386	0.5402
0.16026	0.58955	0.50436	0.53349
0.16082	0.57851	0.4954	0.52674
0.16138	0.537	0.48712	0.52048
0.16193	0.50181	0.47915	0.51445
0.16249	0.55266	0.47127	0.50905
0.16305	0.45358	0.46354	0.50379
0.16361	0.54177	0.45658	0.49927
0.16416	0.48981	0.44992	0.4947
0.16472	0.55891	0.44392	0.49013
0.16528	0.49489	0.43829	0.48603
0.16583	0.54944	0.43303	0.48242
0.16639	0.56431	0.42799	0.47887
0.16695	0.52143	0.42298	0.47529
0.16751	0.54035	0.4186	0.47242
0.16806	0.52279	0.41438	0.46962
0.16862	0.49667	0.41084	0.46673
0.16918	0.50159	0.40759	0.46411
0.16974	0.47555	0.40483	0.4621
0.17029	0.44559	0.40202	0.45964
0.17085	0.52297	0.39917	0.4568
0.17141	0.49482	0.39715	0.45495
0.17197	0.53946	0.39549	0.45346
0.17252	0.5042	0.39363	0.4517
0.17308	0.53247	0.39192	0.44991
0.17364	0.49888	0.39119	0.44831
0.1742	0.51595	0.39033	0.44671
0.17475	0.49579	0.38926	0.4451
0.17531	0.49181	0.38876	0.44382
0.17587	0.46576	0.38865	0.44283
0.17643	0.50906	0.3885	0.4418
0.17698	0.46415	0.38833	0.44078
0.17754	0.52166	0.38822	0.43958
0.1781	0.497	0.38826	0.43843
0.17865	0.41022	0.38874	0.43769
0.17921	0.42922	0.38924	0.4369
0.17977	0.42193	0.3898	0.43614
0.18033	0.42443	0.39058	0.43538
0.18089	0.54272	0.39157	0.43462
0.18144	0.50052	0.39261	0.43409
0.182	0.50846	0.39368	0.43355
0.18256	0.41216	0.3949	0.43281
0.18311	0.5459	0.39616	0.43201
0.18367	0.44959	0.39762	0.431
0.18423	0.562	0.39866	0.43038
0.18479	0.44972	0.39917	0.4302
0.18534	0.50136	0.40032	0.42963
0.1859	0.43234	0.40186	0.42882
0.18646	0.38161	0.40314	0.42821
0.18702	0.48454	0.40431	0.42768
0.18757	0.57795	0.4056	0.42674
0.18813	0.44278	0.40686	0.42586
0.18869	0.45141	0.40802	0.42518
0.18925	0.46823	0.4092	0.42461
0.1898	0.57786	0.41047	0.42422
0.19036	0.42778	0.41163	0.42359
0.19092	0.46017	0.41273	0.42286
0.19148	0.50488	0.41379	0.42199
0.19203	0.49272	0.41476	0.42111
0.19259	0.46986	0.41544	0.4204
0.19315	0.49687	0.41606	0.41958
0.1937	0.46708	0.41658	0.41859
0.19426	0.47254	0.41727	0.41753
0.19482	0.44696	0.41807	0.41638
0.19538	0.43115	0.41849	0.41551
0.19593	0.51351	0.41874	0.4147
0.19649	0.49015	0.41875	0.41382
0.19705	0.42676	0.41872	0.4129
0.19761	0.4598	0.41904	0.41169
0.19816	0.42548	0.4193	0.41057
0.19872	0.38386	0.41939	0.40952
0.19928	0.4281	0.41942	0.40853
0.19984	0.41119	0.41932	0.40761
0.20039	0.45197	0.41908	0.40624
0.20095	0.45738	0.41877	0.40473
0.20151	0.44035	0.41837	0.40348
0.20207	0.44331	0.41786	0.40225
0.20262	0.32482	0.41698	0.4009
0.20318	0.47419	0.41618	0.39964
0.20374	0.42598	0.41554	0.39845
0.20429	0.39069	0.4146	0.39703
0.20485	0.35633	0.41332	0.3954
0.20541	0.38751	0.4125	0.39358
0.20597	0.41066	0.41185	0.39172
0.20652	0.38303	0.41058	0.39053
0.20708	0.35426	0.40921	0.38931
0.20764	0.38033	0.40772	0.38766
0.2082	0.43095	0.4063	0.38603
0.20875	0.42667	0.40498	0.38436
0.20931	0.44959	0.40372	0.38259
0.20987	0.34788	0.40242	0.38074
0.21043	0.37297	0.40064	0.37884
0.21098	0.39911	0.39871	0.37696
0.21154	0.41508	0.39706	0.37512
0.2121	0.41627	0.39536	0.37327
0.21265	0.36126	0.39356	0.37128
0.21321	0.48748	0.39179	0.36942
0.21377	0.39788	0.39013	0.36766
0.21433	0.46351	0.3879	0.36567
0.21488	0.38447	0.38528	0.36352
0.21544	0.3097	0.38331	0.36146
0.216	0.42131	0.38155	0.35945
0.21656	0.34526	0.37976	0.35752
0.21711	0.40359	0.37784	0.35551
0.21767	0.4402	0.37542	0.35317
0.21823	0.39273	0.37317	0.35091
0.21879	0.4064	0.37111	0.34866
0.21934	0.37001	0.36898	0.34643
0.2199	0.3475	0.36682	0.34424
0.22046	0.31701	0.36447	0.34187
0.22102	0.37041	0.36212	0.33943
0.22157	0.36706	0.35986	0.33755
0.22213	0.3702	0.35755	0.33549
0.22269	0.38966	0.35505	0.33284
0.22324	0.34292	0.35265	0.33037
0.2238	0.38767	0.35029	0.32817
0.22436	0.35085	0.34794	0.32586
0.22492	0.30371	0.34559	0.32348
0.22547	0.33586	0.34343	0.32129
0.22603	0.35276	0.34122	0.31907
0.22659	0.3088	0.33843	0.31645
0.22715	0.33335	0.33572	0.31396
0.2277	0.32456	0.33326	0.31188
0.22826	0.32739	0.33105	0.30971
0.22882	0.3397	0.32915	0.30746
0.22938	0.27345	0.32676	0.30524
0.22993	0.30374	0.32418	0.30306
0.23049	0.26899	0.32181	0.30087
0.23105	0.29084	0.31949	0.29866
0.2316	0.35848	0.31745	0.29629
0.23216	0.32394	0.31534	0.29406
0.23272	0.32363	0.31313	0.29207
0.23328	0.32307	0.31087	0.29001
0.23383	0.31959	0.30859	0.28787
0.23439	0.24651	0.30636	0.28579
0.23495	0.31269	0.30417	0.2837
0.2355	0.27079	0.30225	0.2816
0.23606	0.27749	0.30036	0.27951
0.23662	0.29173	0.2983	0.27761
0.23718	0.32096	0.29633	0.27576
0.23774	0.27686	0.29452	0.27405
0.23829	0.24743	0.29265	0.2723
0.23885	0.27584	0.29068	0.27054
0.23941	0.38008	0.28878	0.26896
0.23996	0.28549	0.28691	0.26747
0.24052	0.28055	0.28523	0.26568
0.24108	0.31069	0.28358	0.2639
0.24164	0.24057	0.2822	0.26212
0.24219	0.25209	0.28074	0.26047
0.24275	0.24054	0.27906	0.25907
0.24331	0.28549	0.27748	0.25775
0.24386	0.26353	0.276	0.25646
0.24442	0.27222	0.27471	0.25513
0.24498	0.25112	0.27345	0.25381
0.24554	0.25911	0.27218	0.25234
0.24609	0.27589	0.27092	0.25095
0.24665	0.23466	0.26978	0.24992
0.24721	0.23545	0.26867	0.24886
0.24777	0.2307	0.26766	0.24769
0.24832	0.26215	0.26673	0.24649
0.24888	0.26305	0.26583	0.24529
0.24944	0.21053	0.2649	0.24433
0.25	0.25716	0.26395	0.2434
0.25055	0.29274	0.26308	0.24233
0.25111	0.21546	0.26223	0.24128
0.25167	0.20403	0.2616	0.24037
0.25223	0.19197	0.26086	0.23949
0.25278	0.21266	0.25999	0.2387
0.25334	0.18695	0.25939	0.23794
0.2539	0.25358	0.25898	0.23717
0.25445	0.19067	0.25852	0.23646
0.25501	0.23697	0.25802	0.23575
0.25557	0.26746	0.25764	0.23499
0.25613	0.24392	0.25721	0.23425
0.25668	0.22971	0.25664	0.23364
0.25724	0.23466	0.25615	0.23308
0.2578	0.2283	0.25578	0.2326
0.25835	0.21828	0.25537	0.23204
0.25891	0.29879	0.25492	0.23145
0.25947	0.11726	0.25462	0.23085
0.26003	0.24695	0.25436	0.23025
0.26058	0.27495	0.25392	0.22983
0.26114	0.19071	0.25351	0.22944
0.2617	0.21639	0.25326	0.22914
0.26226	0.21104	0.25297	0.2288
0.26281	0.22003	0.25261	0.22842
0.26337	0.2189	0.25232	0.22802
0.26393	0.21408	0.25206	0.22763
0.26449	0.20483	0.25182	0.22729
0.26504	0.15618	0.25153	0.22696
0.2656	0.19269	0.25096	0.2266
0.26616	0.22284	0.25045	0.22625
0.26671	0.20369	0.25002	0.22595
0.26727	0.26099	0.24963	0.22564
0.26783	0.15963	0.24929	0.22535
0.26839	0.22296	0.24885	0.22502
0.26894	0.20715	0.24837	0.22467
0.2695	0.21856	0.24766	0.22442
0.27006	0.22652	0.24696	0.22416
0.27062	0.19341	0.24643	0.22387
0.27117	0.21006	0.24586	0.22357
0.27173	0.26485	0.24522	0.22329
0.27229	0.19167	0.24446	0.22297
0.27285	0.22553	0.2436	0.22263
0.2734	0.24724	0.24289	0.22233
0.27396	0.19967	0.24221	0.22203
0.27452	0.17522	0.24146	0.22167
0.27507	0.24336	0.24068	0.22133
0.27563	0.21073	0.23975	0.22099
0.27619	0.26009	0.23879	0.22064
0.27675	0.20797	0.23781	0.22028
0.2773	0.24298	0.23685	0.21989
0.27786	0.13973	0.23589	0.21944
0.27842	0.26711	0.23498	0.21901
0.27898	0.2109	0.23411	0.2186
0.27953	0.19152	0.23288	0.21808
0.28009	0.22344	0.23169	0.21756
0.28065	0.1886	0.23075	0.21707
0.2812	0.13021	0.22972	0.21661
0.28176	0.16225	0.22856	0.21617
0.28232	0.17929	0.22737	0.2157
0.28288	0.19833	0.22614	0.21521
0.28343	0.20857	0.22497	0.21471
0.28399	0.2628	0.22383	0.2142
0.28455	0.20733	0.22271	0.21362
0.2851	0.25784	0.22155	0.21303
0.28566	0.20694	0.22028	0.21249
0.28622	0.13217	0.21907	0.21196
0.28678	0.17768	0.21793	0.21139
0.28733	0.18931	0.21663	0.21084
0.28789	0.23056	0.21526	0.2103
0.28845	0.19814	0.21405	0.20976
0.28901	0.25243	0.21288	0.20921
0.28956	0.15592	0.21171	0.20861
0.29012	0.19358	0.21054	0.208
0.29068	0.15635	0.20941	0.20725
0.29123	0.2066	0.20827	0.20659
0.29179	0.26926	0.20709	0.20607
0.29235	0.18333	0.20603	0.20545
0.29291	0.14837	0.20505	0.20478
0.29346	0.16861	0.20405	0.20422
0.29402	0.22472	0.20304	0.20366
0.29458	0.22611	0.20199	0.20306
0.29514	0.23188	0.20092	0.20243
0.29569	0.18461	0.19982	0.20174
0.29625	0.20493	0.19886	0.20107
0.29681	0.17323	0.19805	0.20043
0.29737	0.20549	0.19717	0.19985
0.29792	0.27602	0.19627	0.19928
0.29848	0.22781	0.19539	0.19876
0.29904	0.24138	0.19452	0.19825
0.29959	0.16774	0.19384	0.19764
0.30015	0.23319	0.19316	0.19705
0.30071	0.14672	0.19249	0.19651
0.30127	0.23407	0.19188	0.19596
0.30182	0.19574	0.19132	0.19542
0.30238	0.13978	0.19065	0.19491
0.30294	0.2036	0.18994	0.1944
0.30349	0.16509	0.18938	0.19389
0.30405	0.22019	0.18886	0.19341
0.30461	0.20995	0.18849	0.193
0.30517	0.17137	0.18809	0.19258
0.30572	0.20234	0.18767	0.19217
0.30628	0.18767	0.18734	0.19179
0.30684	0.14632	0.18709	0.19143
0.3074	0.21319	0.18674	0.19104
0.30795	0.15387	0.18638	0.19062
0.30851	0.2454	0.18619	0.19032
0.30907	0.23554	0.18601	0.19004
0.30962	0.26223	0.18585	0.18981
0.31018	0.17061	0.18566	0.18954
0.31074	0.17616	0.18545	0.18921
0.3113	0.16706	0.18536	0.18893
0.31185	0.13655	0.18534	0.18871
0.31241	0.19493	0.18533	0.18853
0.31297	0.16767	0.18533	0.18836
0.31352	0.15123	0.18531	0.18827
0.31408	0.15696	0.18531	0.18819
0.31464	0.14288	0.18542	0.18802
0.3152	0.21684	0.18545	0.1879
0.31575	0.19781	0.18538	0.18786
0.31631	0.13446	0.18546	0.18787
0.31687	0.17491	0.18564	0.18793
0.31743	0.24314	0.18575	0.18784
0.31798	0.21497	0.18583	0.18769
0.31854	0.21358	0.18596	0.18776
0.3191	0.18592	0.1861	0.18785
0.31965	0.23929	0.18624	0.18796
0.32021	0.23125	0.1864	0.18801
0.32077	0.15542	0.18661	0.18796
0.32133	0.26629	0.18685	0.18798
0.32188	0.1391	0.18712	0.18807
0.32244	0.24659	0.18722	0.18818
0.323	0.19014	0.18726	0.18828
0.32355	0.18086	0.18742	0.18837
0.32411	0.20464	0.18761	0.1885
0.32467	0.21523	0.18781	0.18866
0.32523	0.16613	0.18804	0.18879
0.32578	0.21449	0.18826	0.18888
0.32634	0.24634	0.18841	0.18897
0.3269	0.25419	0.18851	0.18905
0.32746	0.22139	0.18872	0.18918
0.32801	0.16407	0.18895	0.1893
0.32857	0.1758	0.18913	0.1895
0.32913	0.26638	0.18928	0.18968
0.32968	0.21712	0.18938	0.18971
0.33024	0.19333	0.1895	0.18984
0.3308	0.20553	0.18963	0.19008
0.33136	0.18574	0.18979	0.19024
0.33191	0.22321	0.18996	0.19036
0.33247	0.15831	0.19012	0.19036
0.33303	0.1893	0.19028	0.19036
0.33358	0.17307	0.19024	0.19044
0.33414	0.21317	0.19026	0.19053
0.3347	0.23293	0.19046	0.19067
0.33526	0.22835	0.19056	0.19079
0.33581	0.27164	0.19055	0.19086
0.33637	0.23424	0.19061	0.19088
0.33693	0.17516	0.19069	0.19087
0.33748	0.25829	0.19063	0.19087
0.33804	0.24531	0.19055	0.19089
0.3386	0.22337	0.19058	0.19084
0.33916	0.19214	0.19062	0.19085
0.33971	0.1219	0.19063	0.19099
0.34027	0.22933	0.19062	0.19105
0.34083	0.14326	0.19056	0.19102
0.34139	0.26691	0.19045	0.19096
0.34194	0.15258	0.19032	0.19087
0.3425	0.18682	0.1902	0.19085
0.34306	0.25324	0.19008	0.19085
0.34361	0.20854	0.19003	0.19071
0.34417	0.23309	0.18997	0.19061
0.34473	0.18332	0.18991	0.19056
0.34528	0.10903	0.18973	0.19045
0.34584	0.2128	0.18943	0.19031
0.3464	0.13993	0.18923	0.19021
0.34696	0.24493	0.18904	0.19013
0.34751	0.26909	0.18886	0.18993
0.34807	0.14244	0.18869	0.18973
0.34863	0.22626	0.18853	0.18966
0.34919	0.14494	0.18833	0.18955
0.34974	0.17466	0.18803	0.18933
0.3503	0.19926	0.18777	0.18915
0.35086	0.22375	0.18753	0.18898
0.35141	0.20866	0.18732	0.18877
0.35197	0.20836	0.18713	0.18857
0.35253	0.1852	0.18682	0.18834
0.35309	0.20902	0.18652	0.18811
0.35364	0.20703	0.18637	0.18788
0.3542	0.14877	0.18617	0.18765
0.35476	0.28359	0.18594	0.18748
0.35531	0.1922	0.18564	0.18726
0.35587	0.17704	0.18528	0.18702
0.35643	0.23493	0.18501	0.18677
0.35699	0.1683	0.18473	0.18651
0.35754	0.24189	0.18449	0.18626
0.3581	0.17342	0.1842	0.18601
0.35866	0.17964	0.18381	0.18574
0.35921	0.12923	0.18354	0.18549
0.35977	0.12649	0.18341	0.18524
0.36033	0.17805	0.18328	0.18497
0.36089	0.18273	0.18313	0.18472
0.36144	0.20566	0.18291	0.1844
0.362	0.18991	0.18269	0.18409
0.36256	0.23045	0.18243	0.18394
0.36312	0.22259	0.18219	0.18375
0.36367	0.205	0.18192	0.18344
0.36423	0.1343	0.18173	0.18314
0.36479	0.26786	0.18163	0.18285
0.36534	0.15537	0.1815	0.18264
0.3659	0.17953	0.18136	0.18247
0.36646	0.345	0.18113	0.18218
0.36702	0.11968	0.18089	0.18184
0.36757	0.26126	0.18084	0.18164
0.36813	0.17349	0.18079	0.18144
0.36869	0.18685	0.18074	0.18125
0.36924	0.22128	0.18065	0.18104
0.3698	0.24509	0.18052	0.18079
0.37036	0.16096	0.18043	0.18059
0.37091	0.11913	0.18034	0.18042
0.37147	0.24744	0.18038	0.18024
0.37203	0.21685	0.18043	0.18007
0.37259	0.14714	0.18034	0.17991
0.37314	0.24849	0.1803	0.17975
0.3737	0.15762	0.18038	0.17956
0.37426	0.10048	0.18043	0.17941
0.37481	0.12651	0.18043	0.17933
0.37537	0.20872	0.18052	0.17918
0.37593	0.17354	0.18063	0.17902
0.37649	0.19838	0.18077	0.17893
0.37704	0.12433	0.18091	0.17885
0.3776	0.18286	0.18098	0.17872
0.37816	0.18048	0.18108	0.1786
0.37872	0.08391	0.18118	0.17852
0.37927	0.28772	0.18134	0.17845
0.37983	0.13122	0.18156	0.17839
0.38039	0.33555	0.18166	0.17837
